# Supplementary material for: Highways to happiness for autistic adults? Perceived causal relations among clinicians
Source: PLoS One. 2020 Dec 15;15(12):e0243298. doi: 10.1371/journal.pone.0243298 (PMC7737981; doi:10.1371/journal.pone.0243298)
Supplement: S1 Data — (CSV) [file pone.0243298.s002.csv]

	leeftijd	honos01	honos02	honos03	honos04	honos05	honos06	honos07	honos08	honos09	honos10	honos11	honos12	VR01	VR02b	VR03	VR04	VR05	VR06	VR07	VR08	VR11	VR12a	VR13	VR14	VR15	VR16	V103	redcon	redemp	redii	vsoccon	inssame	senmot
leeftijd	1	0.141249290362498	0.0650922693577429	0.0243379229526121	0.136932889730684	0.133157732298194	0.0646642230773871	0.0480507403156688	-0.0226918361357607	0.13606825370926	-0.152219872716102	-0.0369788159020271	0.007890899654836	-0.108700568545742	0.0358734548380637	-0.169436531650818	-0.173093808595805	-0.121146908704749	-0.178196127533826	-0.0447756655772059	-0.0212267883706883	-0.0142811183744756	0.0690468729305145	-0.157681882478558	-0.268311337478788	-0.0558648832005566	-0.128772724348773	0.147043691813329	0.236852775625521	0.227229320234122	0.194728893311337	0.230853787525276	0.159844617222063	0.0917542223407581
honos01	0.141249290362498	1	0.354708391876167	0.408148956407939	0.15224677653113	0.19876724125399	0.284911215288796	0.251328427340788	0.174878543123024	0.152048309546624	0.172213758813077	0.210091162060437	0.207498633491684	-0.0511526592480227	-0.158195625573074	-0.214069763974431	0.0896514837696755	0.0284465374289212	-0.0193911993879839	-0.0662386395661169	-0.0975228032523032	-0.201960399141946	-0.153099822448208	0.0091478787389863	-0.14996210521964	-0.113311559571187	-0.103785027237692	-0.0461930676390663	0.0246615626789751	0.0974231393561514	0.171589832711583	0.272773150000732	0.0580581851167995	0.151354680693128
honos02	0.0650922693577429	0.354708391876167	1	0.252395816696773	0.0950720484582067	0.308330973044139	0.437951969880086	0.502573730060256	0.235589643012612	0.185341796535408	0.143413505667977	0.155943827444869	0.306384918077694	-0.427251287581636	-0.183214968317943	-0.254458638858269	-0.213576328809196	0.0603271557575227	-0.20113538385735	-0.371764170366503	-0.196514009692372	-0.0993174566929732	-0.269704943633189	0.0587406882947838	-0.218549855128976	-0.27785277348115	-0.386997318839085	0.0867870066426894	0.183516502933172	0.0422462976746799	0.21164536782215	0.148003176605129	0.331465150433698	0.049872544891104
honos03	0.0243379229526121	0.408148956407939	0.252395816696773	1	0.0203940341389536	0.177222658832643	0.169696185712174	0.143375838685869	0.060370986648733	0.0574775796208634	0.0789939132864413	0.0943130968049975	0.151996526614045	0.0108264618913167	-0.154711588254143	-0.126774491090677	-0.0293635821125479	0.172607698976584	0.0248416653210401	-0.0498849559284394	-0.0943243244072489	-0.157571226984827	-0.131463156281308	-0.151592897577668	-0.136570300737434	-0.00492179250897865	0.0486439216752369	-0.0817118983862689	0.0617385250007517	0.124408803928335	0.0269282974726791	0.154305449374822	0.0489884935426751	0.133954774300275
honos04	0.136932889730684	0.15224677653113	0.0950720484582067	0.0203940341389536	1	0.080390227553912	0.0776886040593418	0.0459433000306398	0.0211800157534606	0.0551584385887962	0.295662008561961	0.124882175796979	0.107620748170445	0.0939395105418745	0.0608979226873909	-0.0810862583270029	-0.0469020879856294	-0.0164370898483273	0.0407866235685517	0.0310777937949454	-0.0331973626231033	-0.06238780653793	0.0377839181958851	0.101414316394093	-0.0545750506750476	0.0362109158538541	0.0924821896490288	0.0134473789239174	0.0123687466551434	0.0625496429751709	0.0902804244648231	0.194576466482708	0.00531565248944472	0.0486819935757395
honos05	0.133157732298194	0.19876724125399	0.308330973044139	0.177222658832643	0.080390227553912	1	0.171641825669159	0.187744868205571	0.194126069334123	0.0571307631644526	0.0581705401641776	0.0500118804327721	0.0627135602224397	-0.225799732010554	-0.0365131122967952	-0.115299966167364	-0.0691311628471619	-0.0231883550234529	-0.126006373228658	-0.156669151141925	-0.115580482578675	-0.206647420957593	-0.1513356684585	-0.0329851447282342	-0.0967463438840296	-0.411934012471974	-0.277225661667171	0.165416455260789	0.150183802035835	0.0889126477718904	0.13717935341096	0.171136247990814	0.266171530885174	0.160062796774766
honos06	0.0646642230773871	0.284911215288796	0.437951969880086	0.169696185712174	0.0776886040593418	0.171641825669159	1	0.23432533053773	0.233664809628034	0.113067776705492	0.167514717723227	0.157328231902361	0.245704995387526	-0.165449647872099	0.149516751066031	-0.0709218791257777	-0.11397140682112	-0.091997716835798	-0.00521183638930733	-0.0739829012933127	-0.128530645434137	-0.061052949168757	-0.0371930452563122	-0.0538210178635108	-0.00894663532549023	-0.188651017393281	-0.0866456073340098	-0.0123999650986232	0.0125868408044958	0.015281155396353	0.0214256078427124	0.097409455769703	0.0846495900553327	0.00537637825076731
honos07	0.0480507403156688	0.251328427340788	0.502573730060256	0.143375838685869	0.0459433000306398	0.187744868205571	0.23432533053773	1	0.420865358262699	0.4034633331086	0.197850310245248	0.275687824048173	0.220403336873662	-0.500893689849216	-0.0155048142741208	-0.243203376105097	-0.116387963240962	-0.0986292382353651	-0.217592731766453	-0.345911196323842	-0.248114598455141	-0.172803878589567	-0.129787357938467	-0.133196836759048	-0.210719894364912	-0.32048618704494	-0.504559541272344	0.0098172978956159	0.292268492705005	0.111051993785563	0.198831322660152	0.0960398658857587	0.220222267987949	0.0961641364737038
honos08	-0.0226918361357607	0.174878543123024	0.235589643012612	0.060370986648733	0.0211800157534606	0.194126069334123	0.233664809628034	0.420865358262699	1	0.368486544111444	0.32063899332309	0.261966804034915	0.358500479408155	-0.249991221873284	0.0313868882528783	-0.121496482069946	-0.0849330908796397	-0.0946358186035485	-0.160861032555709	-0.215981645550103	-0.108997760005286	-0.0747856402827748	-0.073040837107833	-0.0542588544525998	-0.0639783352763021	-0.191124348500119	-0.242666303959745	-0.0468154579269564	0.201167653911432	-0.0216746402514026	0.0373349671861495	-0.0738152837904262	0.205193599829387	0.183193586771222
honos09	0.13606825370926	0.152048309546624	0.185341796535408	0.0574775796208634	0.0551584385887962	0.0571307631644526	0.113067776705492	0.4034633331086	0.368486544111444	1	0.264839689525013	0.300787845625268	0.229265551228285	-0.300194125995093	0.0663187561461124	-0.0590877636388893	-0.348051709452459	-0.27087630793006	-0.355180572631908	-0.229533873774218	-0.202207856542414	-0.0879324772945471	-0.180623529490816	-0.200109962568702	-0.143841666918877	-0.175598813086653	-0.24914330204516	0.0205701300530826	0.315113816748105	0.186810750344965	0.0798626955186432	0.0416621966894452	0.16120915657141	-0.00659926798460281
honos10	-0.152219872716102	0.172213758813077	0.143413505667977	0.0789939132864413	0.295662008561961	0.0581705401641776	0.167514717723227	0.197850310245248	0.32063899332309	0.264839689525013	1	0.296288404896472	0.219408976882673	-0.0557790551566429	0.00153684191422453	-0.0571090474602002	-0.00152812846645004	0.0792215312658418	-0.148820881744765	-0.112916637187361	-0.123457168859228	-0.0447157814974736	-0.200228457287554	-0.0380945732678681	-0.109115104882712	-0.145566592073795	-0.0409366862065662	-0.0703295903779014	0.0126328468320782	-0.0353738218103382	-0.000974840475769429	-0.0505493931484256	0.0260545337948335	0.0142324849629957
honos11	-0.0369788159020271	0.210091162060437	0.155943827444869	0.0943130968049975	0.124882175796979	0.0500118804327721	0.157328231902361	0.275687824048173	0.261966804034915	0.300787845625268	0.296288404896472	1	0.375837975068205	-0.322164173389381	-0.144191911832476	-0.134801065284972	-0.167870541399755	-0.150740728771372	-0.143118681508064	-0.264628643371379	-0.507123562752655	-0.108580218201815	-0.353034189357239	-0.151245350970337	-0.158470053614042	-0.196171219400003	-0.147680077148202	0.0176950768687394	0.0604906677107707	-0.0555740020137839	0.0485428131527892	-0.0148651098928199	0.0153406522954147	0.0650705901898843
honos12	0.007890899654836	0.207498633491684	0.306384918077694	0.151996526614045	0.107620748170445	0.0627135602224397	0.245704995387526	0.220403336873662	0.358500479408155	0.229265551228285	0.219408976882673	0.375837975068205	1	-0.246209654732262	-0.29990145970239	-0.199120732384777	-0.148740126633043	-0.0613436338145022	-0.240798275051407	-0.21117153728036	-0.119537505264219	-0.0853345352223745	-0.171924818377554	-0.0471051592735322	-0.081493701111852	-0.170986579304344	-0.121585739973444	-0.0222166987287944	0.121786440792078	-0.0868001257846984	-0.0567069674565411	-0.0278698512231985	0.071712738753836	-0.0264941642229348
VR01	-0.108700568545742	-0.0511526592480227	-0.427251287581636	0.0108264618913167	0.0939395105418745	-0.225799732010554	-0.165449647872099	-0.500893689849216	-0.249991221873284	-0.300194125995093	-0.0557790551566429	-0.322164173389381	-0.246209654732262	1	0.420633874942487	0.419598777459286	0.27177823570322	0.268556251296891	0.471090633036152	0.625843703561227	0.454429850807026	0.233590289352346	0.373288416736281	0.31688812248927	0.333542737258553	0.521960903422299	0.732105522642963	-0.121634620237711	-0.396761526162138	-0.188216879822864	-0.178189522422989	-0.119886461600538	-0.29727539030515	-0.125929972729869
VR02b	0.0358734548380637	-0.158195625573074	-0.183214968317943	-0.154711588254143	0.0608979226873909	-0.0365131122967952	0.149516751066031	-0.0155048142741208	0.0313868882528783	0.0663187561461124	0.00153684191422453	-0.144191911832476	-0.29990145970239	0.420633874942487	1	0.367362786041969	-0.103469555221475	-0.000846103439794668	0.25018132541453	0.379738615650467	0.292679919771914	0.0489403755688861	0.289809091556587	0.139927383694456	0.228269116813646	0.209217571397969	0.253058805868072	-0.133817393919313	-0.0751590396731168	-0.0608046213267285	-0.0490288032712042	-0.095217147647249	-0.0747663600906204	0.0568086034145653
VR03	-0.169436531650819	-0.214069763974431	-0.254458638858269	-0.126774491090677	-0.0810862583270029	-0.115299966167364	-0.0709218791257777	-0.243203376105097	-0.121496482069946	-0.0590877636388893	-0.0571090474602002	-0.134801065284972	-0.199120732384777	0.419598777459286	0.367362786041969	1	0.0466007562866645	0.00759846855217725	0.231130447158034	0.327478003889159	0.245311896505746	0.177922816578323	0.25051849454645	0.190797311824976	0.27114493913785	0.302133540759595	0.328049438119155	0.0239016404092636	-0.182640177300346	-0.159324740864872	-0.223441716763814	-0.182917904213571	-0.145598456719874	-0.144930223750022
VR04	-0.173093808595805	0.0896514837696755	-0.213576328809196	-0.0293635821125479	-0.0469020879856294	-0.0691311628471619	-0.11397140682112	-0.116387963240962	-0.0849330908796397	-0.348051709452459	-0.00152812846645004	-0.167870541399755	-0.148740126633043	0.27177823570322	-0.103469555221475	0.0466007562866645	1	0.587276308369647	0.437726103359821	0.198520309125686	0.124803996940369	0.0928156252379535	0.0151353969987718	0.0526786811883379	0.119251036719808	0.255989618943128	0.173342716620423	0.00629732705953071	-0.437370893222539	-0.226974244462369	-0.0715629814508359	-0.137092033494114	-0.0551446183646434	0.00755451117864137
VR05	-0.121146908704749	0.0284465374289212	0.0603271557575227	0.172607698976584	-0.0164370898483273	-0.0231883550234529	-0.091997716835798	-0.0986292382353651	-0.0946358186035485	-0.27087630793006	0.0792215312658418	-0.150740728771372	-0.0613436338145022	0.268556251296891	-0.000846103439794668	0.00759846855217725	0.587276308369647	1	0.308818975675111	0.213335648632696	0.100702445182427	-0.00125757487603481	-0.0793627596721522	0.0299618373579628	0.0187516033087039	0.103298435362684	0.198819929088671	0.114872100996298	-0.35156474513277	-0.113644753529129	-0.032632097332804	-0.0356837387211008	0.00217136523732761	-0.0236678496032868
VR06	-0.178196127533826	-0.0193911993879839	-0.20113538385735	0.0248416653210401	0.0407866235685517	-0.126006373228658	-0.00521183638930733	-0.217592731766453	-0.160861032555709	-0.355180572631908	-0.148820881744765	-0.143118681508064	-0.240798275051407	0.471090633036152	0.25018132541453	0.231130447158033	0.437726103359821	0.308818975675111	1	0.492920283052266	0.272080228237082	0.205850709831618	0.230432871675112	0.376073637803839	0.367227919809575	0.340233414022936	0.415333228136855	-0.00910217087830403	-0.300758888025346	-0.189178886855812	-0.139816062167989	-0.132665802197545	-0.132211970270039	0.00438565093743162
VR07	-0.0447756655772059	-0.0662386395661169	-0.371764170366503	-0.0498849559284394	0.0310777937949454	-0.156669151141925	-0.0739829012933127	-0.345911196323842	-0.215981645550103	-0.229533873774218	-0.112916637187361	-0.264628643371379	-0.21117153728036	0.625843703561227	0.379738615650467	0.327478003889159	0.198520309125686	0.213335648632696	0.492920283052266	1	0.402305556084381	0.145668892900269	0.407736396774104	0.345911140652825	0.337590275990154	0.388849321680386	0.461360142720589	-0.052274358082596	-0.268881737882616	-0.1581694001431	-0.162602729469933	-0.101478423982119	-0.117132906194043	-0.0333652849309791
VR08	-0.0212267883706883	-0.0975228032523032	-0.196514009692372	-0.0943243244072489	-0.0331973626231033	-0.115580482578675	-0.128530645434137	-0.248114598455141	-0.108997760005286	-0.202207856542414	-0.123457168859228	-0.507123562752655	-0.119537505264219	0.454429850807026	0.292679919771914	0.245311896505746	0.124803996940369	0.100702445182427	0.272080228237082	0.402305556084381	1	0.236191305027983	0.56007761841359	0.192797808470906	0.324254092149045	0.344361709667185	0.355757418763731	-0.0697245111537831	-0.200448986281067	-0.215616757824271	-0.161253310523445	-0.0787298046016062	-0.0972901947236685	-0.0600677499318662
VR11	-0.0142811183744756	-0.201960399141946	-0.0993174566929732	-0.157571226984827	-0.06238780653793	-0.206647420957593	-0.061052949168757	-0.172803878589567	-0.0747856402827748	-0.0879324772945471	-0.0447157814974736	-0.108580218201815	-0.0853345352223745	0.233590289352346	0.0489403755688861	0.177922816578323	0.0928156252379535	-0.00125757487603481	0.205850709831618	0.145668892900269	0.236191305027983	1	0.316619631795478	0.078020632575602	0.2444669310674	0.221579459501585	0.288463688713107	0.0135059588474963	-0.238782562898845	-0.277000014718251	-0.243521171532924	-0.173326303123165	-0.192027496818242	-0.200591928611355
VR12a	0.0690468729305145	-0.153099822448208	-0.269704943633189	-0.131463156281308	0.0377839181958851	-0.1513356684585	-0.0371930452563122	-0.129787357938467	-0.073040837107833	-0.180623529490816	-0.200228457287554	-0.353034189357239	-0.171924818377554	0.373288416736281	0.289809091556587	0.25051849454645	0.0151353969987718	-0.0793627596721522	0.230432871675112	0.407736396774103	0.56007761841359	0.316619631795478	1	0.138973247288122	0.293194318538817	0.340107263312102	0.226886970434507	-0.123358800741392	-0.0169576834590123	-0.13548839274851	-0.107273266200559	-0.086211039537968	0.00328033868620801	-0.0438486496450205
VR13	-0.157681882478558	0.0091478787389863	0.0587406882947838	-0.151592897577668	0.101414316394093	-0.0329851447282342	-0.0538210178635108	-0.133196836759048	-0.0542588544525998	-0.200109962568702	-0.0380945732678681	-0.151245350970337	-0.0471051592735322	0.31688812248927	0.139927383694456	0.190797311824976	0.0526786811883379	0.0299618373579628	0.376073637803839	0.345911140652825	0.192797808470906	0.078020632575602	0.138973247288122	1	0.259338774119775	0.195017971994685	0.219061335302563	0.0529688929806745	-0.107485964386727	-0.133817948746491	-0.0515242951745461	-0.10725615208109	0.00829811313777872	-0.00316809162810785
VR14	-0.268311337478788	-0.14996210521964	-0.218549855128976	-0.136570300737434	-0.0545750506750476	-0.0967463438840296	-0.00894663532549023	-0.210719894364912	-0.0639783352763021	-0.143841666918877	-0.109115104882712	-0.158470053614042	-0.081493701111852	0.333542737258553	0.228269116813645	0.27114493913785	0.119251036719808	0.0187516033087039	0.367227919809575	0.337590275990154	0.324254092149045	0.2444669310674	0.293194318538817	0.259338774119775	1	0.289873372915256	0.300095391978761	-0.0423259794138464	-0.197039929891681	-0.226654946028724	-0.187699173132765	-0.16445901470267	-0.11777593849866	-0.167762974142839
VR15	-0.0558648832005566	-0.113311559571187	-0.27785277348115	-0.00492179250897865	0.0362109158538541	-0.411934012471974	-0.188651017393281	-0.32048618704494	-0.191124348500119	-0.175598813086653	-0.145566592073795	-0.196171219400003	-0.170986579304344	0.521960903422299	0.209217571397969	0.302133540759595	0.255989618943128	0.103298435362684	0.340233414022936	0.388849321680387	0.344361709667185	0.221579459501585	0.340107263312102	0.195017971994685	0.289873372915256	1	0.505584363343956	-0.0115037272822435	-0.261218472405969	-0.149407686793884	-0.192206906978247	-0.116535638114531	-0.292442063127021	-0.126955043815223
VR16	-0.128772724348773	-0.103785027237692	-0.386997318839085	0.0486439216752369	0.0924821896490288	-0.277225661667171	-0.0866456073340098	-0.504559541272344	-0.242666303959745	-0.24914330204516	-0.0409366862065662	-0.147680077148202	-0.121585739973444	0.732105522642963	0.253058805868072	0.328049438119155	0.173342716620423	0.198819929088671	0.415333228136855	0.461360142720589	0.355757418763731	0.288463688713107	0.226886970434507	0.219061335302563	0.300095391978761	0.505584363343956	1	-0.0373929901981851	-0.330946844701804	-0.236396965172973	-0.284316692969544	-0.199870192130305	-0.381493393001737	-0.220622988349311
V103	0.147043691813329	-0.0461930676390663	0.0867870066426894	-0.0817118983862689	0.0134473789239174	0.165416455260789	-0.0123999650986232	0.0098172978956159	-0.0468154579269564	0.0205701300530826	-0.0703295903779014	0.0176950768687394	-0.0222166987287944	-0.121634620237711	-0.133817393919313	0.0239016404092636	0.00629732705953071	0.114872100996298	-0.00910217087830403	-0.052274358082596	-0.0697245111537831	0.0135059588474963	-0.123358800741392	0.0529688929806745	-0.0423259794138464	-0.0115037272822435	-0.0373929901981851	1	0.0725616927782543	0.0978854495035368	0.0340859564155067	0.0725998319175232	0.0661078155839507	0.0511251724778003
redcon	0.236852775625521	0.0246615626789751	0.183516502933172	0.0617385250007517	0.0123687466551434	0.150183802035835	0.0125868408044958	0.292268492705005	0.201167653911432	0.315113816748105	0.0126328468320782	0.0604906677107707	0.121786440792078	-0.396761526162138	-0.0751590396731168	-0.182640177300346	-0.437370893222539	-0.35156474513277	-0.300758888025346	-0.268881737882616	-0.200448986281067	-0.238782562898845	-0.0169576834590123	-0.107485964386727	-0.197039929891681	-0.261218472405969	-0.330946844701804	0.0725616927782543	1	0.538516468243506	0.334942773309669	0.244248445690102	0.532144982793213	0.316764291837062
redemp	0.227229320234122	0.0974231393561514	0.0422462976746799	0.124408803928335	0.0625496429751709	0.0889126477718904	0.015281155396353	0.111051993785563	-0.0216746402514026	0.186810750344965	-0.0353738218103382	-0.0555740020137839	-0.0868001257846984	-0.188216879822864	-0.0608046213267285	-0.159324740864872	-0.226974244462369	-0.113644753529129	-0.189178886855812	-0.1581694001431	-0.215616757824271	-0.277000014718251	-0.13548839274851	-0.133817948746491	-0.226654946028724	-0.149407686793884	-0.236396965172973	0.0978854495035368	0.538516468243506	1	0.490234924717162	0.475621330192822	0.332755839282045	0.26096280812279
redii	0.194728893311337	0.171589832711583	0.21164536782215	0.0269282974726791	0.0902804244648231	0.13717935341096	0.0214256078427124	0.198831322660152	0.0373349671861495	0.0798626955186432	-0.000974840475769429	0.0485428131527892	-0.0567069674565411	-0.178189522422989	-0.0490288032712042	-0.223441716763814	-0.0715629814508359	-0.032632097332804	-0.139816062167989	-0.162602729469933	-0.161253310523445	-0.243521171532924	-0.107273266200559	-0.0515242951745461	-0.187699173132765	-0.192206906978247	-0.284316692969544	0.0340859564155067	0.334942773309669	0.490234924717162	1	0.551910925025261	0.454448172409711	0.451378368575315
vsoccon	0.230853787525276	0.272773150000732	0.148003176605129	0.154305449374822	0.194576466482708	0.171136247990814	0.097409455769703	0.0960398658857587	-0.0738152837904262	0.0416621966894452	-0.0505493931484256	-0.0148651098928199	-0.0278698512231985	-0.119886461600538	-0.095217147647249	-0.182917904213571	-0.137092033494114	-0.0356837387211008	-0.132665802197545	-0.101478423982119	-0.0787298046016062	-0.173326303123165	-0.086211039537968	-0.10725615208109	-0.16445901470267	-0.116535638114531	-0.199870192130306	0.0725998319175232	0.244248445690102	0.475621330192822	0.551910925025262	1	0.244997300413211	0.381835483102571
inssame	0.159844617222063	0.0580581851167995	0.331465150433698	0.0489884935426751	0.00531565248944472	0.266171530885174	0.0846495900553327	0.220222267987949	0.205193599829387	0.16120915657141	0.0260545337948335	0.0153406522954147	0.071712738753836	-0.29727539030515	-0.0747663600906204	-0.145598456719874	-0.0551446183646434	0.00217136523732761	-0.132211970270039	-0.117132906194043	-0.0972901947236685	-0.192027496818242	0.00328033868620801	0.00829811313777872	-0.11777593849866	-0.292442063127021	-0.381493393001737	0.0661078155839507	0.532144982793213	0.332755839282045	0.454448172409711	0.244997300413211	1	0.425667694441247
senmot	0.0917542223407581	0.151354680693128	0.049872544891104	0.133954774300275	0.0486819935757395	0.160062796774766	0.00537637825076731	0.0961641364737038	0.183193586771222	-0.00659926798460281	0.0142324849629957	0.0650705901898843	-0.0264941642229348	-0.125929972729869	0.0568086034145653	-0.144930223750022	0.00755451117864137	-0.0236678496032868	0.00438565093743162	-0.0333652849309791	-0.0600677499318662	-0.200591928611355	-0.0438486496450205	-0.00316809162810785	-0.167762974142839	-0.126955043815223	-0.220622988349311	0.0511251724778003	0.316764291837062	0.26096280812279	0.451378368575315	0.381835483102571	0.425667694441247	1
