# Supplementary material for: Highways to happiness for autistic adults? Perceived causal relations among clinicians
Source: PLoS One. 2020 Dec 15;15(12):e0243298. doi: 10.1371/journal.pone.0243298 (PMC7737981; doi:10.1371/journal.pone.0243298)
Supplement: S2 Data — (CSV) [file pone.0243298.s003.csv]

	age	agrDF	sharDF	drugDF	cogDF	phyDF	delDF	depDF	comDF	relDF	adlDF	livDF	skiDF	lifWB	nworWB	finWB	onefWB	visWB	socWB	leiWB	livWB	safeWB	cohWB	sexWB	famWB	phyWB	psyWB	comNR	rconAS	rempAS	rsiAS	vscAS	inssAS	ssmsAS
1	0	0	0	0	0	0	0	0	0	0	0	0	0	0	0	0	0.35	0.35	0.51	0	0	0.4	0	0.39	0.533333333	0.25	0.39	0	-0.45	-0.49	-0.44	0	-0.422222222	0
2	0	0	0.488888889	0.522222222	0.322222222	0	0.2	0.533333333	0.677777778	0.844444444	0.5	0	0	0	0	0	0	0	0	0	0	0	0	0	0	0	0	0.711111111	0	0	0.322222222	0.577777778	0.288888889	0.222222222
3	0	0.45	0	0.5	0.3125	0	0.2375	0.55	0.5625	0.6125	0.425	0	0	0	0	0	0	0	0	0	0	0	0	0	0	0	0	0.6875	0	0	0.228571429	0.3875	0.2625	0.3125
4	0	0.711111111	0.377777778	0	0.777777778	0	0.6375	0.733333333	0.755555556	0.811111111	0.766666667	0	0	0	0	0	0	0	0	0	0	0	0	0	0	0	0	0.766666667	0	0	0.555555556	0.677777778	0.511111111	0.277777778
5	0	0.4625	0.3625	0.45	0	0	0.4375	0.5625	0.525	0.6625	0.7125	0	0	0	0	0	0	0	0	0	0	0	0	0	0	0	0	0.5875	0	0	0.5625	0.55	0.7125	0.45
6	0	0	0	0	0	0	0	0.642857143	0	0.528571429	0	0.514285714	0.642857143	-0.771428571	-0.542857143	-0.442857143	0	0	0	-0.642857143	-0.457142857	0	-0.428571429	0	0	-0.857142857	-0.385714286	0	0	0	0	0	0	0
7	0	0.5	0.4875	0.5875	0.7125	0	0	0.525	0.8125	0.7625	0.775	0	0	0	0	0	0	0	0	0	0	0	0	0	0	0	0	0.825	0	0	0.55	0.625	0.5875	0.45
8	0	0.3875	0.55	0.6875	0.7375	0.5625	0.3875	0	0.75	0.76875	0.575	0.55	0.825	-0.8375	-0.65	-0.5	0	0	0	-0.675	-0.5375	0	-0.6	0	0	-0.5875	-0.875	0.775	0	0	0.525	0.75	0.6125	0.4
9	0	0.633333333	0.5	0.7	0.6	0	0.488888889	0.766666667	0	0.777777778	0.7	0	0	0	0	0	0	0	0	0	0	0	0	0	0	0	0	0.8	0	0	0.588888889	0.7	0.622222222	0.5
10	0	0.575	0.45	0.675	0.4	0.325	0.275	0.7125	0.6625	0	0.45	0.442857143	0.5375	-0.7125	-0.55	-0.2625	0	0	0	-0.557142857	-0.471428571	0	-0.728571429	0	0	-0.4	-0.7125	0.475	0	0	0.471428571	0.5375	0.375	0.4
11	0	0.328571429	0.3	0.485714286	0.214285714	0	0.08	0.628571429	0.6	0.5	0	0	0	0	0	0	0	0	0	0	0	0	0	0	0	0	0	0.3	0	0	0.2	0.242857143	0.528571429	0.266666667
12	0	0	0	0	0	0.328571429	0	0.533333333	0	0.471428571	0	0	0.433333333	-0.642857143	-0.514285714	-0.4	0	0	0	-0.485714286	-0.914285714	0	-0.585714286	0	0	-0.285714286	-0.566666667	0	0	0	0	0	0	0
13	0	0	0	0	0	0.4	0	0.6	0	0.714285714	0	0.571428571	0	-0.6625	-0.457142857	-0.3	0	0	0	-0.65	-0.585714286	0	-0.528571429	0	0	-0.385714286	-0.6125	0	0	0	0	0	0	0
14	0	0	0	0	0	-0.385714286	0	-0.785714286	0	-0.528571429	0	-0.557142857	-0.514285714	0	0.571428571	0.566666667	0	0	0	0.542857143	0.5	0	0.485714286	0	0	0.428571429	0.657142857	0	0	0	0	0	0	0
15	0	0	0	0	0	-0.266666667	0	-0.6	0	-0.342857143	0	-0.342857143	-0.35	0.514285714	0	0.45	0	0	0	0.485714286	0.283333333	0	0.3	0	0	0.4	0.557142857	0	0	0	0	0	0	0
16	0	0	0	0	0	-0.271428571	0	-0.514285714	0	-0.3625	0	-0.5	-0.257142857	0.6	0.657142857	0	0	0	0	0.3875	0.557142857	0	0.333333333	0	0	0.233333333	0.457142857	0	0	0	0	0	0	0
17	0	0	0	0	0	0	0	0	0	0	0	0	0	0	0	0	0	0.827272727	0.790909091	0	0	0.590909091	0	0.336363636	0.454545455	0.409090909	0.709090909	0	-0.56	-0.536363636	-0.527272727	0	-0.527272727	0
18	0	0	0	0	0	0	0	0	0	0	0	0	0	0	0	0	0.62	0	0.75	0	0	0.55	0	0.27	0.43	0.38	0.74	0	-0.59	-0.52	-0.47	0	-0.5	0
19	0	0	0	0	0	0	0	0	0	0	0	0	0	0	0	0	0.618181818	0.627272727	0	0	0	0.627272727	0	0.418181818	0.481818182	0.472727273	0.781818182	0	-0.618181818	-0.481818182	-0.445454545	0	-0.236363636	0
20	0	0	0	0	0	-0.357142857	0	-0.666666667	0	-0.6	0	-0.471428571	-0.5	0.671428571	0.583333333	0.283333333	0	0	0	0	0.3	0	0.428571429	0	0	0.4	0.585714286	0	0	0	0	0	0	0
21	0	0	0	0	0	-0.285714286	0	-0.5	0	-0.366666667	0	-0.685714286	-0.466666667	0.542857143	0.45	0.433333333	0	0	0	0.371428571	0	0	0.542857143	0	0	0.271428571	0.5	0	0	0	0	0	0	0
22	0	0	0	0	0	0	0	0	0	0	0	0	0	0	0	0	0.46	0.46	0.53	0	0	0	0	0.41	0.47	0.43	0.74	0	-0.56	-0.45	-0.4	0	-0.61	0
23	0	0	0	0	0	-0.285714286	0	-0.557142857	0	-0.571428571	0	-0.616666667	-0.414285714	0.571428571	0.4	0.342857143	0	0	0	0.5	0.642857143	0	0	0	0	0.314285714	0.528571429	0	0	0	0	0	0	0
24	0	0	0	0	0	0	0	0	0	0	0	0	0	0	0	0	0.35	0.233333333	0.37	0	0	0.3	0	0	0.25	0.42	0.57	0	-0.37	-0.21	-0.19	0	-0.17	0
25	0	0	0	0	0	0	0	0	0	0	0	0	0	0	0	0	0.4	0.41	0.52	0	0	0.53	0	0.23	0	0.26	0.63	0	-0.57	-0.45	-0.42	0	-0.41	0
26	0	0	0	0	0	-0.557142857	0	-0.5143	0	-0.4243	0	-0.414285714	-0.485714286	0.642857143	0.333333333	0.283333333	0.390909091	0.4	0.354545455	0.466666667	0.45	0.5	0.366666667	0.463636364	0.272727273	0	0.595454546	0	-0.427272727	-0.354545455	-0.263636364	0	-0.4	0
27	0	0	0	0	0	-0.385714286	0	-0.7857	0	-0.5142	0	-0.4	-0.45	0.7	0.433333333	0.271428571	0.590909091	0.581818182	0.6	0.5	0.471428571	0.554545455	0.528571429	0.5	0.545454545	0.571428572	0	0	-0.554545455	-0.454545455	-0.436363636	0	-0.545454545	0
28	0	0.4875	0.425	0.6	0.5375	0	0.4	0.6375	0.7125	0.7	0.6	0	0	0	0	0	0	0	0	0	0	0	0	0	0	0	0	0	0	0	0.425	0.4875	0.475	0.325
29	0	0	0	0	0	0	0	0	0	0	0	0	0	0	0	0	0.76	0.78	-0.7	0	0	-0.68	0	-0.6	-0.69	-0.4	-0.78	0	0	0.82	0.53	0	0.53	0
30	0	0	0	0	0	0	0	0	0	0	0	0	0	0	0	0	0.8	0.7	-0.627272727	0	0	-0.636363636	0	-0.554545455	-0.690909091	-0.3	-0.618181818	0	0.845454545	0	0.590909091	0	0.54	0
31	0	0.514285714	0.3	0.542857143	0.4	0	0.371428571	0.642857143	0.657142857	0.928571429	0.571428571	0	0	0	0	0	0.763636364	0.727272727	-0.763636364	0	0	-0.736363636	0	-0.6	-0.718181818	-0.363636364	-0.636363636	0.485714286	0.890909091	0.87	0	0.785714286	0.655555556	0.428571429
32	0	0.475	0.25	0.5125	0.2375	0	0.225	0.5375	0.5125	0.8375	0.4875	0	0	0	0	0	0	0	0	0	0	0	0	0	0	0	0	0.425	0	0	0.8375	0	0.5625	0.4125
33	0	0.5875	0.4125	0.55	0.375	0	0.3375	0.525	0.6375	0.6375	0.6125	0	0	0	0	0	0.536363636	0.509090909	-0.527272727	0	0	-0.590909091	0	-0.518181818	-0.436363636	-0.436363636	-0.736363636	0.5625	0.7	0.727272727	0.494444444	0.6375	0	0.575
34	0	0.2375	0.275	0.2375	0.275	0	0.1875	0.3625	0.475	0.575	0.6625	0	0	0	0	0	0	0	0	0	0	0	0	0	0	0	0	0.375	0	0	0.3375	0.525	0.5	0
